# Supplementary material for: Food Beliefs and the Risk of Orthorexia in Patients with Inflammatory Bowel Disease
Source: Nutrients. 2024 Apr 17;16(8):1193. doi: 10.3390/nu16081193 (PMC11054879; doi:10.3390/nu16081193)
Supplement: Supplementary file 1 [file nutrients-16-01193-s001.zip]

Archive with 1 entries (1 files):
- nutrients-2926594-supplementary.pdf
